# Supplementary material for: A microfluidic transistor for automatic control of liquids
Source: Nature. 2023 Oct 25;622(7984):735–41. doi: 10.1038/s41586-023-06517-3 (PMC10600001; doi:10.1038/s41586-023-06517-3)
Supplement: Supplementary file 1 — Vector file containing the top and bottom layer masks for all circuits. Note that when preparing the SU-8 wafer, one mask must be inverted, as each final device consists of one feature-up and one feature-down PDMS layer. Scale: 1 unit = 1 μm. [file 41586_2023_6517_MOESM1_ESM.zip]

Archive with 1 entries (1 files):
- 41586_2023_6517_MOESM1_ESM.dxf
